# Supplementary material for: Actin remodelling controls proteasome homeostasis upon stress
Source: Nat Cell Biol. 2022 Jun 23;24(7):1077–87. doi: 10.1038/s41556-022-00938-4 (PMC9276530; doi:10.1038/s41556-022-00938-4)
Supplement: Supplementary file 12 — Statistical source data. [file 41556_2022_938_MOESM12_ESM.xlsx]

## Sheet: Sheet1
Fig. 1b			Ribosome-bound mRNA levels (RiboTag IP/Input)
			UT				Rapa
	endogenous ADC17		1.12	1.38	0.96	0.98	6.14	3.68	3.27	2.94
	FGH17 reporter		1.06	1.42	0.95	0.81	5.03	4.73	2.33	1.88
Fig. 1e			Ribosome-bound mRNA levels (RiboTag IP/Input)
			UT				Rapa
	endogenous ADC17		0.37	1.93	1.5	1.26	1.46	4.69	3.78	3.58
	FGH17-70ntD reporter		0.12	0.58	2.35	2.26	0.19	0.61	2.49	2.22
