# Supplementary material for: Actin remodelling controls proteasome homeostasis upon stress
Source: Nat Cell Biol. 2022 Jun 23;24(7):1077–87. doi: 10.1038/s41556-022-00938-4 (PMC9276530; doi:10.1038/s41556-022-00938-4)
Supplement: Supplementary file 15 — Statistical source data. [file 41556_2022_938_MOESM15_ESM.xlsx]

## Sheet: Sheet1
Fig. 3c
			Proportion of ADC17 mRNA at Ede1 site (%)
	UT		26.2222	30.3226	28.5714	30.1887
	Rapa		43.0108	39.0625	33.7748	44.7368
Fig. 3f			Translating ADC17 mRNAs (%)
			UT					Rapa
	WT		25.6818	22.8947	20.5479	24.8366	21.1796	44.2804	43.5393	31.5271	48.9451	36.0795
	ede1∆		23.7354	24.466	21.6981	23.8095	22.5882	21.2418	29.4821	18.8406	29.6703	23.6607
