# Supplementary material for: Actin remodelling controls proteasome homeostasis upon stress
Source: Nat Cell Biol. 2022 Jun 23;24(7):1077–87. doi: 10.1038/s41556-022-00938-4 (PMC9276530; doi:10.1038/s41556-022-00938-4)
Supplement: Supplementary file 16 — Statistical source data. [file 41556_2022_938_MOESM16_ESM.xlsx]

## Sheet: Sheet1
Fig. 4c			Translating ADC17 mRNAs (%)
			UT				Rapa
	WT		21.0762	19.7368	23.0101	21.3622	37.5	36.2637	40.4669	42.8994
	sla1∆		15.748	22.75	15.4122	14.0845	18.1818	17.9739	18.705	17.7711
	vrp1∆		8.73494	9.9723	11.1111	10.1562	13.1313	12.4113	14.5833	15.1408
