# Supplementary material for: Actin remodelling controls proteasome homeostasis upon stress
Source: Nat Cell Biol. 2022 Jun 23;24(7):1077–87. doi: 10.1038/s41556-022-00938-4 (PMC9276530; doi:10.1038/s41556-022-00938-4)
Supplement: Supplementary file 18 — Statistical source data. [file 41556_2022_938_MOESM18_ESM.xlsx]

## Sheet: Sheet1
Fig. 5c		Proportion of ADC17 mRNA (%)
		Cables	Patches	No actin
		73.0159	23.2804	3.7037
		67.027	28.6486	4.32432
		70.5882	26.4706	2.94118
		68.3673	27.551	4.08163
Fig. 5f		Proportion of polarised cells (%)
		0h	1 h	2 h	3 h	4 h	Time with Rapa
		80.4348	4.09836	44.7619	67.9612	70.4762
		88.5417	18.1818	56.1644	63.4921	62.6866
		81.1321	34.5794	64.2105	74.1071	84.6154
		92.4528	21.2121	62.5	76.4706	89.2857
Fig. 5h		Proportion of ADC17 mRNA (%)
		Cable					Patch					Unbound
		0h	1 h	2 h	3 h	4 h	0h	1 h	2 h	3 h	4 h	0h	1 h	2 h	3 h	4 h	Time with Rapa
		71.0526	52.9801	59.3103	56.4103	55.102	23.6842	42.3841	32.4138	38.4615	36.7347	5.26316	4.63576	8.27586	5.12821	8.16327
		69.0323	56.5789	55.7823	57.7778	42.3077	24.5161	40.1316	36.7347	38.5185	53.8462	6.45161	3.28947	7.48299	3.7037	3.84615
		75.02	66.443	45.9459	61.6438	50.03	18.75	29.5302	45.9459	35.6164	40.9091	6.25	4.02685	8.10811	2.73973	9.09091
		73.4694	59.322	57.3333	56.7901	58.7302	20.4082	33.8983	30.6667	37.037	39.6825	6.12245	6.77966	12.01	6.17284	1.5873
