# Supplementary material for: Actin remodelling controls proteasome homeostasis upon stress
Source: Nat Cell Biol. 2022 Jun 23;24(7):1077–87. doi: 10.1038/s41556-022-00938-4 (PMC9276530; doi:10.1038/s41556-022-00938-4)
Supplement: Supplementary file 20 — Statistical source data. [file 41556_2022_938_MOESM20_ESM.xlsx]

## Sheet: Sheet1
Fig. 6b		Proportion of ADC17 mRNA (%)
		Cable				Patch				Unbound
		0h	1 h	2 h	3 h	0h	1 h	2 h	3 h	0h	1 h	2 h	3 h	Time with Lat-B
		66.8712	0	0	0	24.5399	42.1801	42.7729	45.2703	8.58896	57.8199	57.2271	54.7297
		60.2273	0	1.18343	0	30.6818	44.3946	52.071	45.1456	9.09091	55.6054	46.7456	54.8544
		66.1538	0	0	0	23.0769	50.9615	49.1525	42.029	10.7692	49.0385	50.8475	57.971
		71.6667	0	0	0	21.6667	59.0909	48.8189	48.4375	6.66667	40.9091	51.1811	51.5625
