# Supplementary material for: Actin remodelling controls proteasome homeostasis upon stress
Source: Nat Cell Biol. 2022 Jun 23;24(7):1077–87. doi: 10.1038/s41556-022-00938-4 (PMC9276530; doi:10.1038/s41556-022-00938-4)
Supplement: Supplementary file 22 — Statistical source data. [file 41556_2022_938_MOESM22_ESM.xlsx]

## Sheet: Sheet1
Fig. 7c		Proportion of ADC17 mRNA (%)
		Cable				Patch				Unbound
		WT		ede1D		WT		ede1D		WT		ede1D
		0h	1h	0h	1h	0h	1h	0h	1h	0h	1h	0h	1h	Time with Rapa
		73.2057	65.2482	73.0769	73.5426	23.2057	29.7872	26.9231	22.4215	3.58852	4.96454	0	4.03587
		71.8147	50.9804	70.5314	64.6853	22.3938	41.1765	26.57	33.5664	5.79151	7.84314	2.89855	1.74825
		61.2903	55.6391	64.8936	65.2174	35.4839	35.3383	24.4681	24.6377	3.22581	9.02256	10.6383	10.1449
		69.5652	51.7647	64.2857	68.4211	28.2609	43.5294	32.8571	24.812	2.17391	4.70588	2.85714	6.76692
		58.2524	48.0916	71.4286	70.6422	33.0097	45.8015	25.01	26.6055	8.73786	6.10687	3.57143	2.75229
Fig. 7g		Adc17 levels
		Ede1		Ede1-aGFP
		UT	Rapa	UT	Rapa
		0.463573	4.78963	0.567687	11.6309
		1.98358	8.25842	5.00342	12.1176
		0.858235	8.16424	1.67798	14.0606
		0.694608	8.49031	1.30304	14.6096
Fig. 7i		Adc17 levels
		Abp1		Abp1-mK-aGFP
		UT	Rapa	UT	Rapa
		1.49279	4.55178	3.68401	7.8983
		0.648474	6.63044	0.958452	8.73457
		1.38286	3.05073	1.24035	10.1339
		0.712565	4.90429	1.18569	7.27855
		0.763309	4.75043	1.47971	9.98698
Fig. 7k		Adc17 levels
		Abp1		Abp1-mK-aGFP		ede1D Abp1-mK-aGFP
		UT	Rapa	UT	Rapa	UT	Rapa
		1.35446	2.98809	1.21488	9.92582	1.88177	11.4612
		0.697932	4.80358	1.16134	7.12908	3.7694	7.20537
		0.747634	4.65287	1.44932	9.7819	1.64981	8.8129
		0.357697	2.99294	0.416311	10.9845	0.433059	10.4752
		1.84227	2.49118	1.79018	9.29213	1.79105	7.00682
