# Supplementary material for: Actin remodelling controls proteasome homeostasis upon stress
Source: Nat Cell Biol. 2022 Jun 23;24(7):1077–87. doi: 10.1038/s41556-022-00938-4 (PMC9276530; doi:10.1038/s41556-022-00938-4)
Supplement: Supplementary file 24 — Statistical source data. [file 41556_2022_938_MOESM24_ESM.xlsx]

## Sheet: Sheet1
Extended data Fig. 1c			Relative mRNA expression
			FGH17	FGH17-70ntD
			0.958913	0.413339
			0.759912	0.548269
			1.21252	0.51172
			1.06866	0.524493
