# Supplementary material for: Actin remodelling controls proteasome homeostasis upon stress
Source: Nat Cell Biol. 2022 Jun 23;24(7):1077–87. doi: 10.1038/s41556-022-00938-4 (PMC9276530; doi:10.1038/s41556-022-00938-4)
Supplement: Supplementary file 27 — Statistical source data. [file 41556_2022_938_MOESM27_ESM.xlsx]

## Sheet: Sheet1
Extended data Fig. 3a					Proportion of ADC17 mRNA at Sla1 site (%)
			UT		15.5914	29.6296	25.4902	26.8519
			Rapa		24.5033	34.3284	35.7895	42.4658
Extended data Fig. 3b					Proportion of ADC17 mRNA at Vrp1 site (%)
			UT		13.4454	20.8824	14.5455	27.8351
			Rapa		34.0206	39.3617	48.9655	39.726
