# Supplementary material for: Actin remodelling controls proteasome homeostasis upon stress
Source: Nat Cell Biol. 2022 Jun 23;24(7):1077–87. doi: 10.1038/s41556-022-00938-4 (PMC9276530; doi:10.1038/s41556-022-00938-4)
Supplement: Supplementary file 28 — Statistical source data. [file 41556_2022_938_MOESM28_ESM.xlsx]

## Sheet: Sheet1
Extended data Fig. 4d			Proportion of ADC17 mRNA at Ede1 site (%)
			Lat-B	Lat-A
			49.016	43.75
			57.6271	49.1228
			44.9275	42.7083
			42.8571	48.2143
