# Supplementary material for: Actin remodelling controls proteasome homeostasis upon stress
Source: Nat Cell Biol. 2022 Jun 23;24(7):1077–87. doi: 10.1038/s41556-022-00938-4 (PMC9276530; doi:10.1038/s41556-022-00938-4)
Supplement: Supplementary file 30 — Statistical source data. [file 41556_2022_938_MOESM30_ESM.xlsx]

## Sheet: Sheet1
Extended data Fig. 5e			Relative number of ADC17 mRNA/cell
			Ede1		Ede1-aGFP
			UT	Rapa	UT	Rapa
			1.29549	0.858295	1.38675	1.58015
			0.485364	0.54897	1.20676	0.31472
			1.09967	0.450549	0.565461	0.879722
			1.11947	1.12289	1.46695	1.1395
